# Supplementary material for: Electronic Structures and Photoelectric Properties in Cs3Sb2X9 (X = Cl, Br, or I) under High Pressure: A First Principles Study
Source: Nanomaterials (Basel). 2022 Aug 29;12(17):2982. doi: 10.3390/nano12172982 (PMC9457912; doi:10.3390/nano12172982)
Supplement: Supplementary file 1 [file nanomaterials-12-02982-s001.zip]

Archive with 1 entries (1 files):
- nanomaterials-1846012-supplementary.pdf
